# Supplementary material for: Radio Tracking Reveals the Home Range and Activity Patterns of Nutria (Myocastor coypus) in the Macdo Wetland in South Korea
Source: Animals (Basel). 2023 May 22;13(10):1716. doi: 10.3390/ani13101716 (PMC10215913; doi:10.3390/ani13101716)
Supplement: Supplementary file 1 [file animals-13-01716-s001.zip]

Archive with 1 entries (1 files):
- animals-2383019-Supplementary-file..pdf
